# Supplementary material for: The Evolutionary Flexibility of the Drosophila Circadian Clock: Network Constraints or Adaptive Freedom?
Source: Genome Biol Evol. 2026 Mar 7;18(3):evag061. doi: 10.1093/gbe/evag061 (PMC13011797; doi:10.1093/gbe/evag061)
Supplement: evag061_Supplementary_Data [file evag061_supplementary_data.zip]

Archive with 2 entries (2 files):
- networkSUPP_figuresV2.docx
- suppl_Tables.xlsx
