# Supplementary material for: The Evolutionary Flexibility of the Drosophila Circadian Clock: Network Constraints or Adaptive Freedom?
Source: Genome Biol Evol. 2026 Mar 7;18(3):evag061. doi: 10.1093/gbe/evag061 (PMC13011797; doi:10.1093/gbe/evag061)
Supplement: evag061_Supplementary_Data [file evag061_supplementary_data.zip › suppl_Tables.xlsx]

## Sheet: Table S1
Creseay et al.2025
Table S1. Co-evolving sites (CAPS analysis)
NameA	NameB	colA	colB	FDR(BH)
SGG	TIM	1	1384	0.0131907
SGG	CLK	1	817	0.0212689
SGG	CYC	1	22	0.00943153
SGG	VRI	1	72	0.0214384
SGG	CRY	1	483	0.0193894
SGG	JET	1	7	0.023563
SGG	PER	1	194	0.0266104
SGG	CWO	1	1	0.00923456
SGG	CLK	1	560	0.0212689
SGG	TIM	1	1305	0.0131907
SGG	CYC	1	12	0.00943153
SGG	CRY	1	476	0.0193894
SGG	JET	15	5	0.023563
SGG	VRI	3	266	0.0214384
SGG	CWO	15	235	0.00923456
SGG	PER	1	180	0.0266104
SGG	CLK	1	808	0.0212689
SGG	CWO	15	1	0.00923456
SGG	JET	1	26	0.023563
SGG	VRI	1	258	0.0214384
SGG	PER	1	719	0.0266104
SGG	CYC	1	20	0.00943153
SGG	CLK	1	830	0.0212689
JET	CLK	5	817	0.031507
SGG	CWO	7	1	0.00923456
SGG	JET	15	7	0.023563
SGG	VRI	15	72	0.0241103
SGG	CYC	1	29	0.00943153
SGG	PER	1	186	0.0266104
JET	CRY	20	517	0.0274727
JET	CLK	7	817	0.031507
SGG	JET	1	5	0.023563
SGG	PER	1	204	0.0266104
SGG	CYC	3	12	0.00943153
JET	CLK	34	839	0.031507
SGG	PER	1	750	0.0266104
SGG	CYC	15	29	0.00943153
SGG	JET	7	5	0.023563
JET	PER	307	244	0.0315808
JET	TIM	26	1305	0.0271091
JET	CWO	7	1	0.0250611
JET	VRI	7	254	0.0282965
JET	CLK	85	817	0.031507
SGG	JET	1	34	0.023563
SGG	CYC	15	12	0.00943153
SGG	PER	1	226	0.0266104
JET	PER	7	244	0.0315808
JET	TIM	7	1305	0.0271091
JET	CWO	5	1	0.0250611
JET	VRI	5	254	0.0282965
JET	CLK	40	839	0.031507
SGG	JET	1	32	0.023563
SGG	CYC	7	29	0.00943153
SGG	PER	3	741	0.0266104
JET	PER	26	885	0.0315808
JET	TIM	5	1305	0.0271091
JET	CWO	34	1	0.0250611
JET	VRI	5	258	0.0282965
SGG	JET	15	26	0.023563
JET	CLK	26	817	0.031507
SGG	PER	1	230	0.0266104
SGG	CYC	5	29	0.00943153
JET	PER	7	885	0.0315808
JET	CWO	113	385	0.0263341
JET	TIM	40	1305	0.0271091
SGG	JET	15	40	0.023563
JET	VRI	7	258	0.0282965
JET	CLK	26	839	0.031507
SGG	PER	1	196	0.0266104
SGG	CYC	10	29	0.00943153
JET	PER	34	885	0.0315808
JET	TIM	34	1305	0.0271091
SGG	JET	15	32	0.023563
JET	CLK	40	828	0.031507
SGG	PER	1	756	0.0266104
SGG	CYC	3	29	0.00943153
JET	PER	5	885	0.0315808
JET	TIM	32	1305	0.0271091
CYC	CRY	94	494	0.00780838
SGG	JET	10	7	0.023563
JET	CLK	34	817	0.031507
SGG	PER	5	224	0.0266104
SGG	CYC	7	94	0.016543
CYC	PER	29	242	0.0193351
JET	PER	307	124	0.0315808
JET	TIM	7	1380	0.0271091
SGG	JET	15	85	0.030316
SGG	PER	7	192	0.0266104
JET	CLK	307	817	0.031507
CYC	PER	94	292	0.0193351
JET	PER	26	856	0.0315808
JET	TIM	32	1384	0.0271091
SGG	PER	3	236	0.0266104
JET	CLK	26	560	0.031507
CYC	CWO	12	235	0.00767197
CYC	PER	20	204	0.0193351
CLK	CRY	889	5	0.0217269
JET	PER	7	856	0.0315808
JET	TIM	7	346	0.0341867
JET	CLK	7	889	0.0322115
SGG	PER	15	891	0.0266104
CLK	PER	560	182	0.0318782
CYC	PER	12	242	0.0193351
JET	PER	113	174	0.0315808
SGG	PER	1	176	0.0266104
JET	PER	34	174	0.0315808
CLK	PER	817	226	0.0318782
CYC	PER	29	176	0.0193351
CLK	CWO	395	539	0.0135243
CLK	TIM	738	856	0.028041
SGG	PER	1	174	0.0266104
CRY	PER	542	171	0.0190141
CLK	VRI	862	254	0.0218678
CLK	PER	817	230	0.0318782
CYC	PER	12	856	0.0193351
JET	PER	32	856	0.0315808
CLK	CWO	560	235	0.0181695
CLK	TIM	891	898	0.028041
SGG	PER	1	741	0.0266104
CRY	PER	542	891	0.0190141
JET	PER	34	756	0.0315808
CLK	PER	828	230	0.0318782
CYC	PER	29	224	0.0193351
CLK	TIM	828	1380	0.028041
SGG	PER	3	176	0.0266104
JET	PER	40	856	0.0315808
CRY	CWO	29	44	0.00478474
CYC	PER	20	242	0.0193351
CLK	PER	560	419	0.0318782
PER	TIM	744	1247	0.0338842
CLK	TIM	817	856	0.028041
SGG	PER	7	240	0.0266104
CLK	PER	817	244	0.0318782
PER	CWO	180	385	0.0174611
CYC	PER	12	204	0.0193351
JET	PER	26	719	0.0315808
PER	TIM	180	417	0.0338842
CLK	TIM	817	1380	0.028041
SGG	PER	5	190	0.0266104
CLK	PER	817	176	0.0318782
PER	CWO	208	385	0.0174611
JET	PER	40	891	0.0315808
PER	VRI	182	254	0.0277149
CLK	TIM	736	831	0.028041
PER	TIM	750	1247	0.0338842
SGG	PER	15	753	0.0266104
CLK	PER	545	236	0.0318782
JET	PER	32	885	0.0315808
PER	CWO	856	235	0.0174611
TIM	CWO	1380	1	0.0204538
PER	TIM	744	880	0.0338842
PER	VRI	180	254	0.0277149
CLK	TIM	817	1384	0.028041
SGG	PER	7	171	0.0266104
CLK	PER	817	236	0.0318782
PER	CWO	244	385	0.0174611
JET	PER	307	174	0.0315808
TIM	CWO	1384	1	0.0204538
PER	TIM	750	1380	0.0338842
CLK	TIM	736	856	0.028041
PER	VRI	171	254	0.0277149
SGG	PER	15	171	0.0266104
CLK	PER	817	750	0.0318782
PER	CWO	226	385	0.0174611
JET	PER	40	885	0.0315808
TIM	CWO	1022	1	0.0204538
CLK	TIM	889	856	0.028041
PER	VRI	174	254	0.0277149
PER	TIM	462	1249	0.0338842
SGG	PER	15	226	0.0266104
CLK	PER	817	224	0.0318782
PER	CWO	204	385	0.0174611
JET	PER	32	904	0.0315808
TIM	CWO	1380	235	0.0204538
PER	VRI	196	254	0.0277149
PER	TIM	719	1380	0.0338842
CLK	TIM	828	1291	0.028041
SGG	PER	15	228	0.0266104
CLK	PER	862	182	0.0318782
PER	CWO	174	385	0.0174611
JET	PER	7	180	0.0315808
TIM	CWO	1247	235	0.0209134
PER	VRI	180	237	0.0277149
PER	TIM	750	1384	0.0338842
CLK	TIM	885	856	0.028041
SGG	PER	10	190	0.0266104
PER	CWO	190	385	0.0174611
CLK	PER	545	196	0.0318782
JET	PER	32	194	0.0315808
PER	TIM	196	1305	0.0338842
PER	VRI	885	254	0.0277149
CLK	TIM	817	1247	0.028041
SGG	PER	15	208	0.0266104
PER	CWO	171	235	0.0174611
CLK	PER	817	228	0.0318782
JET	PER	32	765	0.0315808
PER	TIM	746	1247	0.0338842
TIM	VRI	595	237	0.0199613
PER	VRI	208	254	0.0277149
PER	CWO	171	385	0.0175033
SGG	PER	3	190	0.0268185
CLK	PER	560	192	0.0318782
JET	PER	26	180	0.0315808
PER	TIM	230	1336	0.0338842
TIM	VRI	595	254	0.0199613
PER	VRI	176	254	0.0277149
PER	CWO	236	226	0.0175033
SGG	PER	7	891	0.0268185
CLK	PER	817	242	0.0318782
JET	PER	7	715	0.0315808
PER	TIM	230	831	0.0338842
PER	VRI	190	254	0.0277149
PER	CWO	750	1	0.018078
SGG	PER	15	196	0.0268185
CLK	PER	817	204	0.0318782
JET	PER	5	180	0.0315808
PER	TIM	750	880	0.0338842
PER	VRI	208	258	0.0277149
SGG	PER	15	871	0.0268185
JET	PER	5	856	0.0315808
CLK	PER	817	174	0.0318782
PER	TIM	204	1305	0.0338842
PER	VRI	204	254	0.0277149
JET	PER	32	174	0.0315808
SGG	PER	15	186	0.0293876
CLK	PER	828	176	0.0318782
PER	TIM	236	1380	0.0338842
PER	VRI	871	254	0.0277149
JET	PER	7	182	0.0315808
SGG	PER	10	999	0.0352977
CLK	PER	738	230	0.0318782
PER	VRI	885	258	0.0277149
PER	TIM	242	1380	0.0338842
JET	PER	26	891	0.0315808
CLK	PER	817	885	0.0318782
PER	VRI	746	258	0.0277149
PER	TIM	904	880	0.0338842
JET	PER	291	240	0.0315808
CLK	PER	817	744	0.0318782
PER	VRI	124	254	0.0277149
PER	TIM	715	1305	0.0338842
JET	PER	34	226	0.0315808
CLK	PER	395	236	0.0318782
PER	VRI	750	258	0.0277149
PER	TIM	171	1305	0.0338842
CLK	PER	914	666	0.0318782
JET	PER	7	719	0.0315808
PER	VRI	204	258	0.0277149
PER	TIM	174	898	0.0338842
CLK	PER	817	756	0.0318782
JET	PER	7	174	0.0315808
PER	VRI	891	254	0.0277149
PER	TIM	851	856	0.0338842
JET	PER	34	180	0.0315808
PER	VRI	851	254	0.0277149
PER	TIM	856	1305	0.0338842
JET	PER	32	224	0.0315808
PER	VRI	194	254	0.0277149
PER	TIM	236	1247	0.0338842
JET	PER	26	871	0.0315808
PER	VRI	871	258	0.0277149
PER	TIM	753	1380	0.0338842
JET	PER	7	871	0.0315808
PER	VRI	741	258	0.0282022
PER	TIM	208	595	0.0338842
JET	PER	32	719	0.0315808
PER	VRI	758	258	0.0295392
PER	TIM	180	1305	0.0338842
JET	PER	7	419	0.0315808
PER	VRI	741	254	0.0295392
PER	TIM	230	346	0.0338842
JET	PER	32	753	0.0315808
PER	TIM	885	1305	0.0338842
JET	PER	26	196	0.0315808
PER	TIM	744	1380	0.0338842
JET	PER	32	204	0.0315808
PER	TIM	753	1384	0.0338842
JET	PER	34	204	0.0315808
PER	TIM	192	1384	0.0338842
JET	PER	7	851	0.0315808
PER	TIM	750	1305	0.0338842
JET	PER	7	204	0.0315808
PER	TIM	244	1305	0.0338842
JET	PER	26	851	0.0315808
PER	TIM	194	1384	0.0338842
JET	PER	5	719	0.0315808
PER	TIM	753	1305	0.0338842
JET	PER	34	904	0.0315808
PER	TIM	236	1245	0.0338842
JET	PER	307	192	0.0315808
PER	TIM	851	1305	0.0338842
JET	PER	266	765	0.0315808
PER	TIM	744	1249	0.0338842
JET	PER	26	228	0.0315808
PER	TIM	194	1305	0.0338842
JET	PER	26	124	0.0315808
PER	TIM	1171	1295	0.0338842
JET	PER	307	765	0.0315808
PER	TIM	904	1247	0.0364385
JET	PER	26	741	0.0315808
JET	PER	34	208	0.0315808
JET	PER	7	228	0.0315808
JET	PER	5	871	0.0315808
JET	PER	40	419	0.0316857

## Sheet: Table S2
Creasey et al. 2025 Supplemantal Table S2
Table S2. Episodically selected sites (MEME analysis)
gene	symbol	common_name	site	pvalue	beta_plus	sig_p0_1	sig_p0_05	raw_col_1	raw_col_2	raw_col_3	raw_col_4	raw_col_5	raw_col_6	raw_col_7	raw_col_8	raw_col_9	raw_col_10	raw_col_11	raw_col_12
A4V3W2	sgg	Shaggy (GSK-3Î²)	2	0.0003		TRUE	TRUE	2	1	0.001	0.00/104.39 : 0.86/0.14	14.857	Yes, p = 0.0003	0	[2]GTc>AGc	[1]AGc>GTc,gTC>gAG
A4V3W2	sgg	Shaggy (GSK-3Î²)	3	0.0277		TRUE	TRUE	3	1	5.502	0.00/94.61 : 0.99/0.01	5.598	Yes, p = 0.0277	1	[2]CAA>GGT	[1]cAa>cCa,cAA>cGG,CAa>GGa,ggA>ggT
A4V3W2	sgg	Shaggy (GSK-3Î²)	4	0		TRUE	TRUE	4	1	0	0.00/100000.00 : 0.88/0.12	24.84	Yes, p = 0.0000	0	[2]GAA>CGT	[1]CGT>GAA,GAA>TCG
A4V3W2	sgg	Shaggy (GSK-3Î²)	6	0		TRUE	TRUE	6	1	0	0.00/84826.25 : 0.76/0.24	22.86	Yes, p = 0.0000	1	[3]CCT>AGA	[1]CCT>AAG
A4V3W2	sgg	Shaggy (GSK-3Î²)	10	0		TRUE	TRUE	10	1	0.416	0.23/6687.33 : 0.91/0.09	21.019	Yes, p = 0.0000	0	[3]AGG>TTC	[1]AGG>CTT,ttC>ttT
A4V3W2	sgg	Shaggy (GSK-3Î²)	12	0.0046		TRUE	TRUE	12	1	0.801	0.50/764.94 : 0.98/0.02	9.139	Yes, p = 0.0046	0	[2]aTa>aCa	[1]ACa>CGa,ACA>GAG,ATA>GAG,GAG>ACA
A4V3W2	sgg	Shaggy (GSK-3Î²)	13	0.0217		TRUE	TRUE	13	1	3.03	0.00/65.64 : 0.84/0.16	6.076	Yes, p = 0.0217	0	[3]AAc>GGc	[1]AAC>GGG,ggC>ggT
A4V3W2	sgg	Shaggy (GSK-3Î²)	15	0.0146		TRUE	TRUE	15	1	0.001	0.00/108.70 : 0.81/0.19	6.852	Yes, p = 0.0146	0	[3]CGC>AAA	[1]caC>caA,cGc>cAc,cGc>cTc
A4V3W2	sgg	Shaggy (GSK-3Î²)	19	0.0213		TRUE	TRUE	19	1	0.004	0.00/389.21 : 0.93/0.07	6.112	Yes, p = 0.0213	0	[1]AGt>TCt
A4V3W2	sgg	Shaggy (GSK-3Î²)	20	0.0393		TRUE	TRUE	20	1	5.82	0.00/32515.87 : 0.90/0.10	4.921	Yes, p = 0.0393	0	[1]ctG>ctA,CTG>GGT,Ctg>Ttg
A4V3W2	sgg	Shaggy (GSK-3Î²)	25	0.0002		TRUE	TRUE	25	1	0.77	0.42/846.61 : 0.88/0.12	15.106	Yes, p = 0.0002	1	[3]TCA>GTC	[1]gtC>gtT,TCa>CAa
A4V3W2	sgg	Shaggy (GSK-3Î²)	27	0.0011		TRUE	TRUE	27	1	2.031	0.00/5953.50 : 0.70/0.30	11.95	Yes, p = 0.0011	0	[3]CAT>ACA	[1]acA>acC,cAt>cCt,cCT>cTG
A4V3W2	sgg	Shaggy (GSK-3Î²)	28	0.0026		TRUE	TRUE	28	1	0	0.00/1411.96 : 0.94/0.06	10.217	Yes, p = 0.0026	1	[1]TGC>CAG,TGC>GCA
A4V3W2	sgg	Shaggy (GSK-3Î²)	29	0		TRUE	TRUE	29	1	1.633	0.00/100000.00 : 0.92/0.08	41.989	Yes, p = 0.0000	0	[4]AGT>GCA	[2]AGC>GCA	[1]agT>agC
A4V3W2	sgg	Shaggy (GSK-3Î²)	74	0.0148		TRUE	TRUE	74	1	0	0.00/6.92 : 0.92/0.08	6.823	Yes, p = 0.0148	1	[1]TGC>ATG
A4V3W2	sgg	Shaggy (GSK-3Î²)	121	0.0022		TRUE	TRUE	121	1	2.75	0.00/1738.05 : 0.93/0.07	10.57	Yes, p = 0.0022	1	[3]cgT>cgA	[2]cgT>cgC	[1]CGA>GTG
A4V3W2	sgg	Shaggy (GSK-3Î²)	123	0.0288		TRUE	TRUE	123	1	0.202	0.20/2291.88 : 0.72/0.28	5.524	Yes, p = 0.0288	1	[1]gaA>gaC,gAA>gTC
A4V3W2	sgg	Shaggy (GSK-3Î²)	125	0.0499		TRUE	TRUE	125	1	0.356	0.30/54.45 : 0.96/0.04	4.459	Yes, p = 0.0499	1	[1]TtT>GtA,tTt>tAt
A4V3W2	sgg	Shaggy (GSK-3Î²)	127	0		TRUE	TRUE	127	1	0	0.00/7772.24 : 0.96/0.04	20.316	Yes, p = 0.0000	1	[1]AAT>GGG
A4V3W2	sgg	Shaggy (GSK-3Î²)	320	0.0249		TRUE	TRUE	320	1	0	0.00/5.66 : 0.91/0.09	5.803	Yes, p = 0.0249	1	[1]GAG>ATC
A4V3W2	sgg	Shaggy (GSK-3Î²)	353	0.0133		TRUE	TRUE	353	1	2.755	0.00/5666.64 : 0.92/0.08	7.036	Yes, p = 0.0133	1	[3]cgC>cgT	[2]cgC>cgG	[1]cGC>cAA
A4V3W2	sgg	Shaggy (GSK-3Î²)	422	0.0001		TRUE	TRUE	422	1	3.197	0.00/206.96 : 0.90/0.10	15.903	Yes, p = 0.0001	3	[2]caG>caA,CAG>GCC	[1]CAg>TTg
A4V3W2	sgg	Shaggy (GSK-3Î²)	431	0.008		TRUE	TRUE	431	1	4.227	0.00/833.60 : 0.78/0.22	8.033	Yes, p = 0.0080	3	[3]gcA>gcC,gcA>gcG	[1]Gca>Aca,gCA>gGC,gCA>gGT,GcA>TcT
A4V3W2	sgg	Shaggy (GSK-3Î²)	442	0.0019		TRUE	TRUE	442	1	6.392	0.00/674.55 : 0.60/0.40	10.891	Yes, p = 0.0019	9	[3]ggA>ggC	[2]TcG>GcA	[1]Aca>Gca,gCa>gGa,gCA>gGT,Gca>Tca,GcA>TcT,GGa...
A4V3W2	sgg	Shaggy (GSK-3Î²)	443	0.0001		TRUE	TRUE	443	1	4.826	2.93/4498.09 : 0.56/0.44	17.242	Yes, p = 0.0001	4	[3]Gca>Aca	[2]gcA>gcC,gcA>gcT,gCa>gGa	[1]aAc>aCc,AAC>GGT,ACG>GGT,GCA...
A4V3W2	sgg	Shaggy (GSK-3Î²)	452	0.0001		TRUE	TRUE	452	1	2.765	1.44/599.56 : 0.56/0.44	17.008	Yes, p = 0.0001	3	[1]aGt>aAt,aGT>aCA,AGT>GCA,AGT>GCG,GCA>AGT,Gca>Cca,gcA>gcG,gcA>gcT,g...
A4V3W2	sgg	Shaggy (GSK-3Î²)	459	0.0353		TRUE	TRUE	459	1	13.155	0.00/57.31 : 0.76/0.24	5.129	Yes, p = 0.0353	2	[3]ggA>ggT	[2]ggA>ggG	[1]aaC>aaT,AaC>CaG,CaA>AaC,caA>caG,CAa>GCa,CAa...
A4V3W2	sgg	Shaggy (GSK-3Î²)	460	0.0208		TRUE	TRUE	460	1	17.98	0.00/144.68 : 0.87/0.13	6.159	Yes, p = 0.0208	4	[4]tcT>tcC	[3]caA>caG	[2]CAA>AGC,tcT>tcG	[1]CAa>ACa,CAA>GGC,CAA>GGT,...
A4V3W2	sgg	Shaggy (GSK-3Î²)	462	0.0338		TRUE	TRUE	462	1	6.92	0.00/191.62 : 0.96/0.04	5.209	Yes, p = 0.0338	1	[4]aaC>aaT	[1]AAc>GGc
A4V3W2	sgg	Shaggy (GSK-3Î²)	466	0.014		TRUE	TRUE	466	1	0.855	0.39/33.34 : 0.88/0.12	6.931	Yes, p = 0.0140	3	[2]aGc>aAc	[1]AGc>CCc,AGc>GCc,AgC>GgA,gcC>gcT
A4V3W2	sgg	Shaggy (GSK-3Î²)	469	0.0089		TRUE	TRUE	469	1	4.907	0.00/280.82 : 0.67/0.33	7.812	Yes, p = 0.0089	2	[3]ggC>ggT	[1]GGc>AAc,GGC>AAT,GgC>AgT,gGc>gCc,Ggc>Tgc,ggT>ggC
A4V3W2	sgg	Shaggy (GSK-3Î²)	470	0.0008		TRUE	TRUE	470	1	5.543	0.00/323.61 : 0.75/0.25	12.608	Yes, p = 0.0008	3	[2]ggA>ggT	[1]aAT>aCC,AAT>GGA,AAT>GGC,AAt>GTt,GGA>AAT,ggA>ggC,ggC>gg...
A4V3W2	sgg	Shaggy (GSK-3Î²)	471	0.0007		TRUE	TRUE	471	1	1.808	0.00/333.77 : 0.44/0.56	12.721	Yes, p = 0.0007	3	[2]gCa>gGa	[1]GCA>AAT,gcA>gcC,gCA>gGC,gCa>gTa,GGA>ACC,ggC>ggT
A4V3W2	sgg	Shaggy (GSK-3Î²)	474	0.0145		TRUE	TRUE	474	1	2.433	0.00/4349.55 : 0.69/0.31	6.859	Yes, p = 0.0145	0	[1]GCG>AAT,GcG>AcT,gcG>gcA,gcG>gcT,gCG>gTC,gcT>gcC
A4V3W2	sgg	Shaggy (GSK-3Î²)	483	0.008		TRUE	TRUE	483	1	4.229	0.00/100.23 : 0.56/0.44	8.04	Yes, p = 0.0080	4	[2]Cca>Tca	[1]aAc>aCc,AAc>GGc,CCA>AAC,CCA>AGC,ccA>ccC,ccA>ccG,ccA>cc...
A4V3W2	sgg	Shaggy (GSK-3Î²)	486	0.0107		TRUE	TRUE	486	1	7.153	0.00/113.18 : 0.88/0.12	7.459	Yes, p = 0.0107	2	[2]caG>caA	[1]CAa>TCa,CAG>GCC,CAg>GCg,gcG>gcC,gcG>gcT
A4V3W2	sgg	Shaggy (GSK-3Î²)	487	0.0259		TRUE	TRUE	487	1	7.477	0.00/130.80 : 0.86/0.14	5.732	Yes, p = 0.0259	3	[2]CAa>TCa,caG>caA	[1]caA>caG,cAG>cCA,CAG>GTC,gtC>gtA
A4V3W2	sgg	Shaggy (GSK-3Î²)	489	0.0173		TRUE	TRUE	489	1	3.228	0.00/937.92 : 0.80/0.20	6.519	Yes, p = 0.0173	1	[2]aaT>aaC	[1]aAT>aCA,AaT>CaG,AAT>GGA,AAT>GTC
A4V3W2	sgg	Shaggy (GSK-3Î²)	492	0.0051		TRUE	TRUE	492	1	2.908	1.03/454.45 : 0.40/0.60	8.919	Yes, p = 0.0051	2	[3]gCc>gGc	[2]gCA>gGC,gcC>gcA	[1]gCA>gGT,GcC>AcT,gcC>gcT,Ggt>Agt,GGt...
A4V3W2	sgg	Shaggy (GSK-3Î²)	507	0.0324		TRUE	TRUE	507	1	3.57	0.00/112.05 : 0.92/0.08	5.297	Yes, p = 0.0324	1	[4]gcC>gcA	[1]gcC>gcT,GCC>TGG
A4V3W2	sgg	Shaggy (GSK-3Î²)	509	0.0041		TRUE	TRUE	509	1	2.314	0.00/90.78 : 0.76/0.24	9.332	Yes, p = 0.0041	2	[2]gcA>gcG	[1]GCA>AGC,gcA>gcT,Gca>Tca,GCA>TGT
A4V3W2	sgg	Shaggy (GSK-3Î²)	524	0		TRUE	TRUE	524	1	0.001	0.00/7573.21 : 0.74/0.26	23.075	Yes, p = 0.0000	1	[1]ACA>GTT,ACA>TGG
A4V3W2	sgg	Shaggy (GSK-3Î²)	526	0.0003		TRUE	TRUE	526	1	6.035	0.00/356.12 : 0.86/0.14	14.73	Yes, p = 0.0003	3	[3]tcG>tcC	[2]tcG>tcA,tcG>tcT	[1]TCG>AAC,TCG>CAA,TCg>GTg
A4V3W2	sgg	Shaggy (GSK-3Î²)	528	0		TRUE	TRUE	528	1	4.017	0.00/2212.36 : 0.83/0.17	21.993	Yes, p = 0.0000	2	[3]tcG>tcT	[1]TCG>AAC,TCG>AGC,tCG>tAT,tcG>tcA,tcG>tcC
A4V3W2	sgg	Shaggy (GSK-3Î²)	529	0.0064		TRUE	TRUE	529	1	1.282	0.00/226.60 : 0.91/0.09	8.462	Yes, p = 0.0064	1	[1]aaC>aaT,AaC>CaA
A4V3W2	sgg	Shaggy (GSK-3Î²)	556	0.032		TRUE	TRUE	556	1	18.548	0.00/100000.00 : 0.89/0.11	5.315	Yes, p = 0.0320	1	[2]agC>agT,tcG>tcA	[1]AGc>GAc,AGC>TCG,AGT>TCC,gaC>gaT,TCG>GGA,tcG>tc...
A4V3W2	sgg	Shaggy (GSK-3Î²)	557	0.024		TRUE	TRUE	557	1	5.268	0.00/358.32 : 0.66/0.34	5.875	Yes, p = 0.0240	1	[1]gaA>gaG,GAC>CCA,gaG>gaC,GCA>AAC,gCa>gGa,Gcc>Acc,gCC>gAA,gcC>gcA
A4V3W2	sgg	Shaggy (GSK-3Î²)	580	0.0003		TRUE	TRUE	580	1	1.959	0.00/159.75 : 0.82/0.18	14.232	Yes, p = 0.0003	4	[2]gCa>gGa	[1]aaT>aaC,AAT>GGC,GCA>AAT,GCa>CTa
A4V3W2	sgg	Shaggy (GSK-3Î²)	592	0.0002		TRUE	TRUE	592	1	0.69	0.21/5095.18 : 0.45/0.55	15.462	Yes, p = 0.0002	1	[1]gGT>gAA,gGT>gCG,ggT>ggA,GGT>TCA,GGT>TCG
A5H0I4	jet	jetlag	25	0.0125		TRUE	TRUE	25	1	2.53	0.00/146.92 : 0.80/0.20	7.147	Yes, p = 0.0125	1	[2]ccC>ccG	[1]CCC>GAA,Ccc>Gcc,ccG>ccA
A5H0I4	jet	jetlag	27	0.008		TRUE	TRUE	27	1	1.155	0.10/119.91 : 0.78/0.22	8.022	Yes, p = 0.0080	1	[2]ccA>ccG	[1]cCA>cTT,CCA>GTT,ccG>ccA,CCG>TTA
A5H0I4	jet	jetlag	29	0.0478		TRUE	TRUE	29	1	1.878	0.30/165.84 : 0.79/0.21	4.539	Yes, p = 0.0478	1	[1]acG>acC,acG>acT,CcA>AcG,ccA>ccG,cCA>cGT,CCA>TGT
A5H0I4	jet	jetlag	33	0.0473		TRUE	TRUE	33	1	2.311	0.00/74.15 : 0.51/0.49	4.562	Yes, p = 0.0473	1	[1]aGg>aTg,AGG>CCT,AgG>CgT,AGG>GAC,ATg>CCg,ATG>GCC,AtG>TtA,Ccg>Tcg,c...
A5H0I4	jet	jetlag	100	0.049		TRUE	TRUE	100	1	8.572	1.14/136.78 : 0.86/0.14	4.492	Yes, p = 0.0490	1	[4]ggT>ggC	[2]ggC>ggA,gGT>gCC,ggT>ggA	[1]gcC>gcT,gGa>gCa,gGA>gCC,ggA...
A5H0I4	jet	jetlag	298	0.003		TRUE	TRUE	298	1	0.025	0.01/84.94 : 0.96/0.04	9.963	Yes, p = 0.0030	1	[1]ATg>CAg
O61734	cyc	Cycle (CYC)	2	0.0218		TRUE	TRUE	2	1	4.432	0.00/677.20 : 0.95/0.05	6.069	Yes, p = 0.0218	0	[1]gaA>gaG,GAA>TCT
O61734	cyc	Cycle (CYC)	13	0.0471		TRUE	TRUE	13	1	6.913	0.00/627.90 : 0.92/0.08	4.57	Yes, p = 0.0471	2	[2]atC>atT,ctG>ctT,Ctg>Ttg	[1]CtG>AtC,ctT>ctC,ctT>ctG,CTT>GAC
O61734	cyc	Cycle (CYC)	296	0.0442		TRUE	TRUE	296	1	4.775	0.00/34.51 : 0.60/0.40	4.691	Yes, p = 0.0442	4	[3]Gta>Tta,gtG>gtA,gtG>gtT	[1]ATg>CCg,GcG>CcA,Gtg>Atg,GTg>CCg,gTg>gC...
O61734	cyc	Cycle (CYC)	392	0.0421		TRUE	TRUE	392	1	4.892	0.00/721.93 : 0.93/0.07	4.785	Yes, p = 0.0421	1	[2]cgC>cgT	[1]CGC>AAG,cgC>cgA,cgC>cgG,cgT>cgC,cgT>cgG
O61735	Clk	CLOCK (CLK)	162	0.0335		TRUE	TRUE	162	1	3.177	2.02/57.86 : 0.34/0.66	5.226	Yes, p = 0.0335	2	[4]aGt>aAt,Agt>Ggt	[2]agT>agC	[1]aaT>aaC,aAT>aGC,AAt>GGt,Agc>Ggc,AGt...
O61735	Clk	CLOCK (CLK)	202	0.012		TRUE	TRUE	202	1	5.169	0.00/65.00 : 0.69/0.31	7.241	Yes, p = 0.0120	6	[2]tcG>tcC	[1]Aac>Cac,aaT>aaC,AaT>CaA,AAT>TCG,aCG>aAT,acG>acA,CaA>Aa...
O61735	Clk	CLOCK (CLK)	205	0.0159		TRUE	TRUE	205	1	2.999	0.00/27.83 : 0.59/0.41	6.684	Yes, p = 0.0159	8	[2]tcC>tcG	[1]agC>agT,GCc>AGc,gCc>gAc,Ggc>Agc,Tcc>Acc,TCC>AGT,Tcc>Gc...
O61735	Clk	CLOCK (CLK)	223	0.0125		TRUE	TRUE	223	1	5.001	0.00/86.14 : 0.88/0.12	7.157	Yes, p = 0.0125	3	[3]cgC>cgA	[2]cgC>cgT	[1]CgC>AgG,cGc>cAc,cgC>cgG,cGc>cTc,CGc>GCc
O61735	Clk	CLOCK (CLK)	310	0		TRUE	TRUE	310	1	1.884	0.00/35820.22 : 0.93/0.07	18.467	Yes, p = 0.0000	1	[2]gtG>gtT	[1]gtG>gtC,GTG>TGC
O61735	Clk	CLOCK (CLK)	319	0.0138		TRUE	TRUE	319	1	4.769	0.00/202.99 : 0.81/0.19	6.956	Yes, p = 0.0138	4	[3]acG>acC	[2]aCG>aAT	[1]aAt>aCt,acC>acT,AcC>CcG,acG>acA,acG>acT,aCG...
O61735	Clk	CLOCK (CLK)	336	0.0489		TRUE	TRUE	336	1	0	0.00/9.17 : 0.93/0.07	4.498	Yes, p = 0.0489	1	[1]tGG>tAC
O61735	Clk	CLOCK (CLK)	346	0		TRUE	TRUE	346	1	3.181	0.00/2015.28 : 0.90/0.10	24.169	Yes, p = 0.0000	4	[2]AGC>TCA	[1]acC>acT,aGc>aAc,aGc>aCc,agC>agT
O61735	Clk	CLOCK (CLK)	347	0.0002		TRUE	TRUE	347	1	11.2	0.00/2524.39 : 0.94/0.06	15.814	Yes, p = 0.0002	3	[5]taT>taC	[3]taC>taT	[1]TAC>ACA,TAC>ACT,tAc>tCc
O61735	Clk	CLOCK (CLK)	348	0.0006		TRUE	TRUE	348	1	11.302	0.00/2462.62 : 0.96/0.04	13.021	Yes, p = 0.0006	2	[4]caC>caT,caT>caC	[1]CAC>GCT,Cat>Aat
O61735	Clk	CLOCK (CLK)	349	0.0433		TRUE	TRUE	349	1	4.562	0.00/182.48 : 0.95/0.05	4.731	Yes, p = 0.0433	1	[3]caG>caA	[1]caA>caG,CAG>ACC
O61735	Clk	CLOCK (CLK)	389	0.0348		TRUE	TRUE	389	1	3.268	0.00/71.24 : 0.83/0.17	5.158	Yes, p = 0.0348	2	[1]aaT>aaC,Aat>Cat,AAT>GGG
O61735	Clk	CLOCK (CLK)	397	0.0274		TRUE	TRUE	397	1	5.743	0.98/218.70 : 0.81/0.19	5.619	Yes, p = 0.0274	2	[3]tcC>tcG	[2]tcC>tcA,tcC>tcT	[1]Tca>Aca,tcA>tcC,TCc>AAc,TcC>AcA,TCC...
O61735	Clk	CLOCK (CLK)	449	0.0096		TRUE	TRUE	449	1	2.486	0.00/485.98 : 0.88/0.12	7.663	Yes, p = 0.0096	2	[4]ccC>ccT	[1]CcC>AcA,CCC>GAT
O61735	Clk	CLOCK (CLK)	496	0.0447		TRUE	TRUE	496	1	6.804	0.00/141.48 : 0.96/0.04	4.669	Yes, p = 0.0447	1	[4]cgA>cgG	[2]cgA>cgC,cgC>cgG	[1]agA>agG,Cga>Aga,CgC>AgG,cgC>cgT,cgG...
O61735	Clk	CLOCK (CLK)	498	0.0455		TRUE	TRUE	498	1	6.029	0.00/96.54 : 0.92/0.08	4.638	Yes, p = 0.0455	1	[6]tgT>tgC	[1]TGC>GTG,TGt>AAt,Tgt>Agt
O61735	Clk	CLOCK (CLK)	504	0.0228		TRUE	TRUE	504	1	8.57	0.00/584.22 : 0.97/0.03	5.978	Yes, p = 0.0228	1	[4]Cga>Aga	[3]agA>agG	[2]cgA>cgC,cgA>cgG,cgG>cgA,cgG>cgT	[1]agG>agA,...
O61735	Clk	CLOCK (CLK)	508	0.016		TRUE	TRUE	508	1	8.678	0.00/372.06 : 0.97/0.03	6.67	Yes, p = 0.0160	1	[4]tcG>tcC	[3]tcC>tcG	[1]tcC>tcA,tcC>tcT,TCG>GGT,tcG>tcA
O61735	Clk	CLOCK (CLK)	514	0.0487		TRUE	TRUE	514	1	11.163	0.00/371.22 : 0.97/0.03	4.505	Yes, p = 0.0487	1	[5]tcG>tcC	[4]tcC>tcT	[2]tcC>tcG,tcG>tcA	[1]tcC>tcA,TCG>CAT
O61735	Clk	CLOCK (CLK)	519	0.0013		TRUE	TRUE	519	1	0.007	0.00/25.93 : 0.91/0.09	11.657	Yes, p = 0.0013	3	[1]aCc>aTc,ACC>CAG,Acc>Gcc
O61735	Clk	CLOCK (CLK)	523	0.0013		TRUE	TRUE	523	1	2.588	0.00/361.18 : 0.94/0.06	11.613	Yes, p = 0.0013	1	[2]tcC>tcG	[1]TCC>GGA,tcC>tcA,tcC>tcT
O61735	Clk	CLOCK (CLK)	525	0.0149		TRUE	TRUE	525	1	0.044	0.02/20.44 : 0.91/0.09	6.808	Yes, p = 0.0149	4	[2]Atg>Ttg	[1]aTg>aGg,ATg>GCg
O61735	Clk	CLOCK (CLK)	531	0.0003		TRUE	TRUE	531	1	0	0.00/95.13 : 0.94/0.06	14.277	Yes, p = 0.0003	2	[1]cAa>cTa,CAA>GTG
O61735	Clk	CLOCK (CLK)	566	0.0258		TRUE	TRUE	566	1	35.808	0.00/1365.45 : 0.97/0.03	5.741	Yes, p = 0.0258	2	[6]caG>caA	[2]caA>caG	[1]caC>caT,caG>caC,CAg>GCg
O61735	Clk	CLOCK (CLK)	592	0.038		TRUE	TRUE	592	1	8.901	2.04/120.79 : 0.57/0.43	4.987	Yes, p = 0.0380	2	[3]Agc>Ggc	[2]aAc>aGc,aGc>aAc,aGC>aAT	[1]aAc>aCc,aaT>aaC,acA>acG,Aca...
O61735	Clk	CLOCK (CLK)	595	0.0468		TRUE	TRUE	595	1	4.575	0.00/29.47 : 0.71/0.29	4.581	Yes, p = 0.0468	4	[3]caG>caA	[2]Act>Gct	[1]CAg>GCg,CcG>AcT,cCg>cAg,CCG>GGA,ggA>ggC
O61735	Clk	CLOCK (CLK)	616	0.0014		TRUE	TRUE	616	1	0	0.00/584.63 : 0.94/0.06	11.405	Yes, p = 0.0014	2	[1]CAG>TCA,TCa>CAa
O61735	Clk	CLOCK (CLK)	774	0.0217		TRUE	TRUE	774	1	3.547	0.00/251.36 : 0.95/0.05	6.078	Yes, p = 0.0217	1	[3]caG>caA	[1]CAG>TCC
O61735	Clk	CLOCK (CLK)	795	0.0013		TRUE	TRUE	795	1	1.045	0.00/56.68 : 0.80/0.20	11.683	Yes, p = 0.0013	4	[1]caC>caT,caG>caC,cAg>cTg,CAG>GCC,CAg>GTg
O61735	Clk	CLOCK (CLK)	804	0.0179		TRUE	TRUE	804	1	1.757	1.74/75.47 : 0.79/0.21	6.45	Yes, p = 0.0179	2	[3]caG>caT	[2]CAG>AGC,caT>caA,caT>caG	[1]caG>caC,caT>caC
O61735	Clk	CLOCK (CLK)	858	0.0041		TRUE	TRUE	858	1	5.289	0.00/66.64 : 0.75/0.25	9.328	Yes, p = 0.0041	6	[4]caG>caA	[2]cAa>cCa	[1]CaA>AaC,CaG>AaT,CAg>ACg,CaG>GaC,CAg>GCg,ccA...
O61735	Clk	CLOCK (CLK)	863	0.0155		TRUE	TRUE	863	1	4.51	0.00/78.17 : 0.80/0.20	6.729	Yes, p = 0.0155	4	[2]ctG>ctA,tcG>tcC	[1]CtG>TtA,Tcc>Acc,Tcg>Acg,TCG>AGT,TCg>CTg,tcG>tc...
O61735	Clk	CLOCK (CLK)	894	0.0333		TRUE	TRUE	894	1	5.956	2.23/98.74 : 0.68/0.32	5.24	Yes, p = 0.0333	1	[5]aGc>aAc	[3]agC>agT	[2]Agc>Ggc	[1]AAc>GCc,aGc>aCc,AgC>GgA,Agt>Ggt,...
O61735	Clk	CLOCK (CLK)	927	0.0062		TRUE	TRUE	927	1	4.665	0.67/806.30 : 0.86/0.14	8.537	Yes, p = 0.0062	2	[2]aaT>aaC,aAt>aGt	[1]aaC>aaT,aAt>aCt,AAT>TCG,AgT>CgC,AGT>GCC,tcA>tc...
O61735	Clk	CLOCK (CLK)	929	0.0412		TRUE	TRUE	929	1	9.025	0.00/5944.42 : 0.97/0.03	4.826	Yes, p = 0.0412	1	[5]ccA>ccG	[3]ccG>ccC	[2]ccA>ccC,ccA>ccT,ccC>ccT	[1]CCA>GTG,ccG>ccA,...
O61735	Clk	CLOCK (CLK)	962	0.0351		TRUE	TRUE	962	1	4.547	0.00/55.99 : 0.91/0.09	5.141	Yes, p = 0.0351	2	[3]tcC>tcT	[2]tcC>tcG	[1]AGC>TCA,TCc>AGc,tcT>tcG
O61735	Clk	CLOCK (CLK)	974	0.0258		TRUE	TRUE	974	1	6.601	0.00/53.46 : 0.65/0.35	5.734	Yes, p = 0.0258	8	[3]aGt>aCt	[2]Aca>Tca,aGC>aCT,agC>agT	[1]aCA>aAT,acA>acG,acT>acC,aGc...
O61735	Clk	CLOCK (CLK)	975	0.0077		TRUE	TRUE	975	1	3.25	0.00/31.25 : 0.62/0.38	8.103	Yes, p = 0.0077	7	[2]TCC>CAG	[1]aAc>aGc,aGT>aCC,TCc>AAc,Tcc>Acc,TCc>AGc,TCC>AGT,TCc>CA...
O61735	Clk	CLOCK (CLK)	977	0.0011		TRUE	TRUE	977	1	3.699	0.76/72.19 : 0.55/0.45	11.97	Yes, p = 0.0011	3	[4]caA>caG	[2]Agc>Ggc	[1]aGc>aAc,aGc>aCc,AGC>CAA,CAA>AGC,CAA>AGT,caA...
O61735	Clk	CLOCK (CLK)	1028	0.003		TRUE	TRUE	1028	1	3.505	0.00/69.80 : 0.79/0.21	9.955	Yes, p = 0.0030	3	[4]caA>caG	[1]CAA>GGC,CAa>TCa,cTC>cAA,ctC>ctT,Ctc>Gtc
O61735	Clk	CLOCK (CLK)	1032	0.0006		TRUE	TRUE	1032	1	4.9	0.00/338.45 : 0.78/0.22	12.998	Yes, p = 0.0006	5	[1]CAG>ACA,CAG>GGC,gcG>gcA,GGC>ACT,ggC>ggA,ggC>ggG,GGc>TCc,gGg>gCg,T...
O61735	Clk	CLOCK (CLK)	1051	0.0281		TRUE	TRUE	1051	1	1.923	0.00/72.41 : 0.90/0.10	5.573	Yes, p = 0.0281	1	[2]tcG>tcC	[1]TCg>GGg,tcG>tcA
O76324	dbt/dco	Doubletime / Discs overgrown (DBT/DCO)	168	0.0002		TRUE	TRUE	168	1	1.134	0.00/142.98 : 0.64/0.36	15.613	Yes, p = 0.0002	3	[3]CGg>AAg	[1]Cgg>Agg,cgG>cgC
O76324	dbt/dco	Doubletime / Discs overgrown (DBT/DCO)	275	0.0407		TRUE	TRUE	275	1	5.33	0.00/117.19 : 0.96/0.04	4.854	Yes, p = 0.0407	1	[5]aaT>aaC	[1]AAt>TGt,tgT>tgC
O76324	dbt/dco	Doubletime / Discs overgrown (DBT/DCO)	300	0.0005		TRUE	TRUE	300	1	4.986	0.00/17427.61 : 0.96/0.04	13.696	Yes, p = 0.0005	1	[5]aaT>aaC	[1]aaC>aaT,AAT>TCC
O76324	dbt/dco	Doubletime / Discs overgrown (DBT/DCO)	301	0.0339		TRUE	TRUE	301	1	26.277	0.00/468.65 : 0.98/0.02	5.205	Yes, p = 0.0339	1	[5]ccG>ccC	[3]ccC>ccG,ccG>ccA,ccG>ccT	[2]ccC>ccT,ccT>ccC	[1]CCc>AGc,...
O76324	dbt/dco	Doubletime / Discs overgrown (DBT/DCO)	319	0.0245		TRUE	TRUE	319	1	1.527	0.00/360.19 : 0.88/0.12	5.84	Yes, p = 0.0245	1	[2]gaT>gaC	[1]GaT>CaG
O76324	dbt/dco	Doubletime / Discs overgrown (DBT/DCO)	355	0.0025		TRUE	TRUE	355	1	7.354	0.00/256.05 : 0.86/0.14	10.287	Yes, p = 0.0025	5	[4]agC>agT	[2]gCt>gGt	[1]AGC>GCA,GCA>AGT,gcA>gcG,gcA>gcT,gcT>gcC,GcT...
O76324	dbt/dco	Doubletime / Discs overgrown (DBT/DCO)	357	0.0175		TRUE	TRUE	357	1	4.945	0.00/239.22 : 0.95/0.05	6.491	Yes, p = 0.0175	1	[4]caG>caA	[1]CAg>GCg
O76324	dbt/dco	Doubletime / Discs overgrown (DBT/DCO)	367	0.022		TRUE	TRUE	367	1	8.599	0.00/196.72 : 0.95/0.05	6.044	Yes, p = 0.0220	1	[4]ggA>ggC	[3]ggA>ggT	[2]ggA>ggG,ggC>ggA,ggC>ggT	[1]GGa>CCa
O76324	dbt/dco	Doubletime / Discs overgrown (DBT/DCO)	368	0.0057		TRUE	TRUE	368	1	8.297	0.00/665.24 : 0.93/0.07	8.681	Yes, p = 0.0057	2	[6]caA>caG	[1]CAa>ACa,caG>caA,CAG>GCT
O76324	dbt/dco	Doubletime / Discs overgrown (DBT/DCO)	369	0.0079		TRUE	TRUE	369	1	6.287	0.00/492.62 : 0.84/0.16	8.061	Yes, p = 0.0079	3	[3]acG>acA	[2]acG>acC	[1]acC>acT,AcC>GcG,ACC>GGA,aCG>aGC,Acg>Gcg,aGC...
O76324	dbt/dco	Doubletime / Discs overgrown (DBT/DCO)	377	0.0002		TRUE	TRUE	377	1	7.111	0.00/1932.26 : 0.83/0.17	14.92	Yes, p = 0.0002	2	[2]ggC>ggT	[1]aaC>aaT,AAC>GGA,AAc>GGc,AAC>TTG,ggA>ggC,ggA>ggG,ggA>gg...
O76324	dbt/dco	Doubletime / Discs overgrown (DBT/DCO)	378	0.0315		TRUE	TRUE	378	1	16.305	0.00/232.47 : 0.94/0.06	5.347	Yes, p = 0.0315	2	[5]ggC>ggA	[4]ggC>ggT	[2]ggA>ggG,ggT>ggA,ggT>ggC	[1]ggA>ggC,GGa>TTa,...
O76324	dbt/dco	Doubletime / Discs overgrown (DBT/DCO)	423	0.0214		TRUE	TRUE	423	1	11.537	0.00/129.14 : 0.85/0.15	6.102	Yes, p = 0.0214	1	[3]ggC>ggT	[2]ggC>ggA	[1]aaC>aaT,AAt>GGt,gGa>gCa,ggA>ggT,GGc>AAc,ggT...
O77059	cry	Cryptochrome (CRY)	74	0.0008		TRUE	TRUE	74	1	7.714	0.00/52883.11 : 0.76/0.24	12.585	Yes, p = 0.0008	6	[5]gcA>gcG	[4]gcA>gcC	[2]gcA>gcT	[1]AGT>CTC,AGT>GTG,gaG>gaC,gCA>gAG,...
O77059	cry	Cryptochrome (CRY)	133	0.0285		TRUE	TRUE	133	1	7.258	0.00/1698.76 : 0.93/0.07	5.544	Yes, p = 0.0285	2	[4]gtG>gtA	[2]gtA>gtG,gtG>gtC	[1]GtC>TtG,GtG>AtT,gtG>gtT
O77059	cry	Cryptochrome (CRY)	156	0.0019		TRUE	TRUE	156	1	11.454	0.00/4114.47 : 0.97/0.03	10.846	Yes, p = 0.0019	1	[4]ctC>ctT,Ttg>Ctg	[2]Ctg>Ttg,ttA>ttG	[1]ctA>ctC,ctC>ctG,ctG>ctA,ctG...
O77059	cry	Cryptochrome (CRY)	157	0.0003		TRUE	TRUE	157	1	4.017	0.00/12099.67 : 0.96/0.04	14.578	Yes, p = 0.0003	1	[4]acC>acA	[2]acA>acG	[1]acA>acC,acC>acT,ACC>GGT
O77059	cry	Cryptochrome (CRY)	159	0.003		TRUE	TRUE	159	1	10.426	0.00/1756.50 : 0.98/0.02	9.987	Yes, p = 0.0030	1	[7]caG>caA	[6]caA>caG	[1]CAG>AGT
O77059	cry	Cryptochrome (CRY)	358	0.003		TRUE	TRUE	358	1	14.089	0.00/100000.00 : 0.98/0.02	9.981	Yes, p = 0.0030	1	[6]acG>acT	[4]acG>acC	[2]acC>acT,acG>acA	[1]ACG>GAC,acT>acC
O77059	cry	Cryptochrome (CRY)	522	0.0188		TRUE	TRUE	522	1	4.365	0.00/172.18 : 0.96/0.04	6.351	Yes, p = 0.0188	1	[4]caT>caC	[1]caC>caT,CAT>GCA
O77059	cry	Cryptochrome (CRY)	528	0.0261		TRUE	TRUE	528	1	1.709	0.00/532.90 : 0.95/0.05	5.718	Yes, p = 0.0261	1	[1]GAG>CGA,gaG>gaA
O77059	cry	Cryptochrome (CRY)	531	0.0044		TRUE	TRUE	531	1	0	0.00/65.38 : 0.64/0.36	9.209	Yes, p = 0.0044	2	[1]GtG>AtA,gTG>gGT
O77059	cry	Cryptochrome (CRY)	532	0.005		TRUE	TRUE	532	1	4.02	0.00/671.79 : 0.94/0.06	8.967	Yes, p = 0.0050	1	[5]cgT>cgC	[2]cgT>cgA	[1]Cga>Aga,CGC>GCG,cgT>cgG
O77059	cry	Cryptochrome (CRY)	537	0.0217		TRUE	TRUE	537	1	4.388	0.00/298.33 : 0.93/0.07	6.073	Yes, p = 0.0217	1	[3]ctG>ctA,Ctg>Ttg	[2]ctG>ctT	[1]ctA>ctG,CTG>GCT
P07663	per	Period (PER)	2	0.0186		TRUE	TRUE	2	1	0	0.00/100000.00 : 0.94/0.06	6.379	Yes, p = 0.0186	0	[1]GAG>ATC
P07663	per	Period (PER)	47	0.0099		TRUE	TRUE	47	1	0	0.00/369.17 : 0.94/0.06	7.618	Yes, p = 0.0099	1	[1]AGC>GCT
P07663	per	Period (PER)	50	0.0093		TRUE	TRUE	50	1	0.603	0.00/94.93 : 0.90/0.10	7.733	Yes, p = 0.0093	1	[1]TAT>ACA,taT>taC
P07663	per	Period (PER)	59	0.0005		TRUE	TRUE	59	1	2.846	0.00/933.92 : 0.92/0.08	13.658	Yes, p = 0.0005	4	[2]AGC>CAA	[1]agC>agT,AGC>TCA,AGc>TCc,tcC>tcG
P07663	per	Period (PER)	60	0.0122		TRUE	TRUE	60	1	4.636	0.00/100000.00 : 0.95/0.05	7.198	Yes, p = 0.0122	2	[3]agC>agT	[1]AGC>GCT,Agc>Ggc
P07663	per	Period (PER)	67	0.0027		TRUE	TRUE	67	1	7.338	0.00/17361.81 : 0.97/0.03	10.167	Yes, p = 0.0027	1	[6]cgC>cgG	[2]cgG>cgC	[1]CgC>AgG,cgC>cgT,Cgg>Agg,cgG>cgT,CGG>GAA
P07663	per	Period (PER)	69	0.0266		TRUE	TRUE	69	1	1.644	0.00/5558.79 : 0.95/0.05	5.679	Yes, p = 0.0266	1	[1]aaG>aaA,AaG>GaA
P07663	per	Period (PER)	95	0.0101		TRUE	TRUE	95	1	2.357	2.36/508.63 : 0.43/0.57	7.565	Yes, p = 0.0101	1	[2]aCc>aGc	[1]aCC>aGT,aCc>aTc,AGC>CAT,Agc>Ggc,AGC>TCG,Agt>Ggt,gcG>gc...
P07663	per	Period (PER)	101	0.0046		TRUE	TRUE	101	1	2.97	1.70/137.72 : 0.89/0.11	9.118	Yes, p = 0.0046	2	[2]aCc>aAc,Acc>Gcc,GCg>AGg	[1]aaC>aaT,aAc>aGc,acC>acA,Gcc>Acc,gcC>gc...
P07663	per	Period (PER)	120	0.0156		TRUE	TRUE	120	1	3.06	0.76/4628.82 : 0.78/0.22	6.722	Yes, p = 0.0156	4	[2]ATC>CAG	[1]aaT>aaC,acA>acG,ACA>TGG,aTC>aAT,aTC>aCA,aTc>aGc,atC>at...
P07663	per	Period (PER)	124	0.0155		TRUE	TRUE	124	1	4.194	1.77/667.62 : 0.64/0.36	6.73	Yes, p = 0.0155	1	[4]Ctg>Ttg	[2]Ctg>Atg	[1]cgG>cgT,cGg>cTg,CTG>AGT,cTg>cAg,cTG>cAT,cTg...
P07663	per	Period (PER)	169	0.0217		TRUE	TRUE	169	1	2.164	2.16/64.90 : 0.89/0.11	6.079	Yes, p = 0.0217	1	[4]tCg>tTg	[2]Tcg>Gcg,tcG>tcA	[1]aGc>aTc,Tca>Aca,tcA>tcG,TCG>AGC,TCG...
P07663	per	Period (PER)	173	0.0224		TRUE	TRUE	173	1	4.425	0.00/400.52 : 0.96/0.04	6.015	Yes, p = 0.0224	1	[4]caG>caA	[1]CAG>AGC
P07663	per	Period (PER)	184	0.0342		TRUE	TRUE	184	1	2.551	1.39/305.27 : 0.68/0.32	5.187	Yes, p = 0.0342	1	[2]aCc>aGc	[1]aCc>aAc,acC>acA,acC>acG,acC>acT,aCc>aTc,ACC>CGA,Acc>Gc...
P07663	per	Period (PER)	690	0.039		TRUE	TRUE	690	1	9.972	0.45/1692.64 : 0.97/0.03	4.933	Yes, p = 0.0390	1	[4]ttC>ttT	[3]ttT>ttC	[2]tTT>tGC	[1]Tta>Cta,TTC>GGT,ttC>ttG,ttT>ttA
P07663	per	Period (PER)	749	0.0297		TRUE	TRUE	749	1	6.072	0.00/71.06 : 0.83/0.17	5.462	Yes, p = 0.0297	3	[3]ggA>ggC	[2]ggA>ggG,ggA>ggT	[1]GGA>AAT,GGA>ACC,gGc>gCc
P07663	per	Period (PER)	752	0.0294		TRUE	TRUE	752	1	9.768	0.00/18798.41 : 0.84/0.16	5.484	Yes, p = 0.0294	2	[2]acA>acG,acA>acT,acT>acC	[1]aAT>aCA,ACA>GTC,aCC>aAT,aCG>aAT,acG>ac...
P07663	per	Period (PER)	765	0.0021		TRUE	TRUE	765	1	2.323	0.93/1789.14 : 0.68/0.32	10.679	Yes, p = 0.0021	2	[1]acC>acT,Acc>Tcc,TCA>AAC,Tca>Gca,TCC>AGA,tcC>tcA
P07663	per	Period (PER)	769	0.0358		TRUE	TRUE	769	1	1.326	0.71/26.05 : 0.70/0.30	5.099	Yes, p = 0.0358	1	[1]aCc>aTc,Gcc>Acc,GGa>ACa,ggA>ggC,GGc>AAc,Ggc>Agc,gGc>gCc,ggC>ggA,G...
P07663	per	Period (PER)	840	0.0405		TRUE	TRUE	840	1	1.175	0.00/54.61 : 0.95/0.05	4.861	Yes, p = 0.0405	1	[1]GAG>CTC,gaG>gaA
P07663	per	Period (PER)	903	0.0258		TRUE	TRUE	903	1	3.744	0.00/131.96 : 0.65/0.35	5.734	Yes, p = 0.0258	4	[2]ggA>ggG,ggA>ggT	[1]gGa>gCa,gGA>gCC,GgG>AgC,ggG>ggT,GGG>TCC
P07663	per	Period (PER)	905	0.0052		TRUE	TRUE	905	1	4.899	0.00/127.07 : 0.73/0.27	8.876	Yes, p = 0.0052	3	[2]ggA>ggC	[1]CGg>GCg,CGg>TCg,GGA>ATG,GgA>CgG,ggA>ggG,ggA>ggT,ggT>gg...
P07663	per	Period (PER)	906	0.0117		TRUE	TRUE	906	1	7.761	0.00/2435.18 : 0.77/0.23	7.275	Yes, p = 0.0117	2	[2]acA>acT	[1]aAC>aTT,acA>acC,acA>acG,aCT>aAC,acT>acA,acT>acC,aCT>aT...
P07663	per	Period (PER)	909	0.0208		TRUE	TRUE	909	1	1.467	0.76/112.20 : 0.70/0.30	6.158	Yes, p = 0.0208	0	[2]GGa>ACa	[1]cGg>cTg,Ctg>Atg,GgA>CgG,ggA>ggC
P07663	per	Period (PER)	910	0.0458		TRUE	TRUE	910	1	0.008	0.01/185.77 : 0.63/0.37	4.621	Yes, p = 0.0458	0	[1]CGG>GCC,CgG>GgA,CGg>TCg,gCc>gGc,gCc>gTc,gTc>gCc,TCG>ATC
P07663	per	Period (PER)	911	0.0491		TRUE	TRUE	911	1	0	0.00/89.29 : 0.85/0.15	4.49	Yes, p = 0.0491	0	[1]GGa>ACa,gGA>gTC
P07663	per	Period (PER)	913	0.0165		TRUE	TRUE	913	1	7.939	0.00/209.27 : 0.86/0.14	6.609	Yes, p = 0.0165	2	[2]ggA>ggC	[1]gGa>gCa,ggA>ggG,ggA>ggT,GGG>ACT,ggG>ggC,ggT>ggC
P07663	per	Period (PER)	916	0.0007		TRUE	TRUE	916	1	0.977	0.00/73.33 : 0.77/0.23	12.915	Yes, p = 0.0007	4	[2]gGa>gCa	[1]CaA>AaC,CAA>AGG,CAa>GGa,GGa>CCa,ggA>ggT
P07663	per	Period (PER)	937	0.0223		TRUE	TRUE	937	1	6.981	0.00/204.07 : 0.62/0.38	6.021	Yes, p = 0.0223	1	[1]Aca>Gca,aGc>aCc,cAc>cGc,CAC>TCG,CGC>ACA,GCA>CAG,tcC>tcG,TCG>AGC,t...
P07663	per	Period (PER)	939	0.0159		TRUE	TRUE	939	1	4.519	0.00/119.00 : 0.64/0.36	6.679	Yes, p = 0.0159	0	[2]ccC>ccA	[1]aCc>aGc,aCC>aTG,ACc>CAc,Acc>Ccc,ACc>CTc,ACC>GAA,ccA>cc...
P07663	per	Period (PER)	975	0.0454		TRUE	TRUE	975	1	2.511	0.00/319.23 : 0.94/0.06	4.638	Yes, p = 0.0454	1	[1]caG>caA,CAG>GCC,gcC>gcA
P07663	per	Period (PER)	1123	0.0092		TRUE	TRUE	1123	1	6.751	0.00/117.80 : 0.88/0.12	7.755	Yes, p = 0.0092	2	[4]cgT>cgA	[3]cgG>cgT	[2]cgA>cgC,cgT>cgG	[1]aaG>aaA,CgG>AgA,Cgg>Agg,...
P07663	per	Period (PER)	1154	0.0008		TRUE	TRUE	1154	1	7.03	0.00/735.78 : 0.86/0.14	12.484	Yes, p = 0.0008	3	[5]ccC>ccG	[3]ccC>ccA	[2]ccC>ccT	[1]CCc>AGc,CCc>GAc,CcC>TcA,Ccc>Tcc,...
P07663	per	Period (PER)	1171	0.001		TRUE	TRUE	1171	1	1.224	0.00/62.63 : 0.84/0.16	12.23	Yes, p = 0.0010	0	[2]CCA>AAC	[1]aGc>aAc,AGC>CAA,AGC>CCA,AGc>TCc,cCa>cAa,ccA>ccG
P07663	per	Period (PER)	1225	0.038		TRUE	TRUE	1225	1	2.949	0.00/53.79 : 0.87/0.13	4.986	Yes, p = 0.0380	3	[2]aaG>aaA	[1]aAg>aTg,AAG>CGT,AaG>TaC,TaC>CaA,Tac>Cac
P07663	per	Period (PER)	1248	0.0014		TRUE	TRUE	1248	1	0.941	0.00/388.64 : 0.70/0.30	11.398	Yes, p = 0.0014	3	[3]ggA>ggG	[1]GgG>AgA,GGG>CCC,gGG>gAC
P49021	tim	Timeless (TIM)	3	0.0323		TRUE	TRUE	3	1	0	0.00/17.55 : 0.94/0.06	5.302	Yes, p = 0.0323	1	[1]tGG>tAT
P49021	tim	Timeless (TIM)	9	0.0077		TRUE	TRUE	9	1	0.016	0.01/42.91 : 0.93/0.07	8.108	Yes, p = 0.0077	2	[1]CAg>ATg,cAg>cGg
P49021	tim	Timeless (TIM)	81	0.007		TRUE	TRUE	81	1	7.707	0.00/934.56 : 0.94/0.06	8.286	Yes, p = 0.0070	2	[5]tcG>tcA	[4]tcG>tcT	[1]TCG>AGT,TcG>GcT,tcT>tcC,tcT>tcG
P49021	tim	Timeless (TIM)	189	0.0024		TRUE	TRUE	189	1	2.333	0.00/263.71 : 0.91/0.09	10.375	Yes, p = 0.0024	2	[2]GGC>CAG	[1]caG>caA,ggC>ggA,ggC>ggT
P49021	tim	Timeless (TIM)	238	0		TRUE	TRUE	238	1	0.001	0.00/107.85 : 0.89/0.11	21.381	Yes, p = 0.0000	3	[2]CAG>GTC	[1]Cag>Aag,CAG>AGT,Cag>Gag
P49021	tim	Timeless (TIM)	241	0.0017		TRUE	TRUE	241	1	8.288	0.00/2004.04 : 0.95/0.05	11.044	Yes, p = 0.0017	2	[6]ggC>ggT	[2]ggC>ggA,ggT>ggC,ggT>ggG	[1]GGC>CCA,ggC>ggG,GGG>CTC
P49021	tim	Timeless (TIM)	243	0.0011		TRUE	TRUE	243	1	5.058	0.00/1402.58 : 0.93/0.07	11.961	Yes, p = 0.0011	2	[4]tcC>tcG	[3]tcC>tcA	[2]tcC>tcT	[1]TCC>GAG,TcC>GcG
P49021	tim	Timeless (TIM)	247	0.0188		TRUE	TRUE	247	1	7.797	0.00/437.40 : 0.94/0.06	6.35	Yes, p = 0.0188	2	[4]ctG>ctC	[2]Ctg>Ttg	[1]CTA>GAC,cTC>cAA,ctC>ctA,ctC>ctG,ctC>ctT,CtC...
P49021	tim	Timeless (TIM)	249	0.0222		TRUE	TRUE	249	1	14.41	0.00/749.13 : 0.98/0.02	6.033	Yes, p = 0.0222	1	[4]tcC>tcG	[3]tcC>tcT,tcG>tcA,tcG>tcC,tcG>tcT	[1]TCC>GAG,tcC>tcA,tcT...
P49021	tim	Timeless (TIM)	250	0.0132		TRUE	TRUE	250	1	5.718	0.00/65.40 : 0.92/0.08	7.052	Yes, p = 0.0132	3	[6]gaT>gaC	[1]gaC>gaT,GAT>AGC,GAt>CCt,GAt>CTt
P49021	tim	Timeless (TIM)	256	0.0221		TRUE	TRUE	256	1	4.371	0.00/814.59 : 0.87/0.13	6.042	Yes, p = 0.0221	3	[3]tcG>tcC	[2]tcG>tcA,tcG>tcT	[1]tCC>tGG,TcG>AcT,TCG>CAA
P49021	tim	Timeless (TIM)	257	0.038		TRUE	TRUE	257	1	8.046	0.00/949.23 : 0.96/0.04	4.983	Yes, p = 0.0380	2	[5]gaC>gaT	[1]GAC>CTT,gAC>gCA,gaT>gaC
P49021	tim	Timeless (TIM)	259	0.0009		TRUE	TRUE	259	1	1.797	0.00/857.32 : 0.93/0.07	12.3	Yes, p = 0.0009	1	[2]ggC>ggG,ggC>ggT	[1]GGC>CAG
P49021	tim	Timeless (TIM)	334	0.001		TRUE	TRUE	334	1	5.677	0.00/99.16 : 0.84/0.16	12.049	Yes, p = 0.0010	2	[3]ccC>ccT	[1]ccA>ccG,CCc>AGc,ccC>ccA,CCC>GAA,CCc>GGc,ccG>ccC,GAa>AT...
P49021	tim	Timeless (TIM)	366	0.0241		TRUE	TRUE	366	1	2.11	0.96/50.33 : 0.87/0.13	5.867	Yes, p = 0.0241	2	[3]gaG>gaT	[1]GAG>CCT,gAg>gGg,GAG>TGT,GaT>CaG,gaT>gaC,gAt>gTt
P49021	tim	Timeless (TIM)	371	0.002		TRUE	TRUE	371	1	13.678	1.95/3253.99 : 0.83/0.17	10.749	Yes, p = 0.0020	2	[2]ctG>ctA,Ctg>Ttg,ttG>ttA	[1]CAg>TCg,ctA>ctG,Ctg>Atg,cTg>cAg,cTG>cA...
P49021	tim	Timeless (TIM)	374	0.0395		TRUE	TRUE	374	1	7.616	0.00/55.01 : 0.70/0.30	4.908	Yes, p = 0.0395	6	[2]gcC>gcT	[1]Cac>Aac,caC>caT,CAC>GCA,Cac>Tac,gaG>gaA,gCa>gTa,GCc>AT...
P49021	tim	Timeless (TIM)	384	0.0387		TRUE	TRUE	384	1	0	0.00/2.53 : 0.00/1.00	4.949	Yes, p = 0.0387	0	[3]cCa>cAa	[1]cAa>cTa,Cca>Aca,cCa>cTa
P49021	tim	Timeless (TIM)	404	0.0227		TRUE	TRUE	404	1	0.46	0.22/53.40 : 0.84/0.16	5.99	Yes, p = 0.0227	1	[2]aCA>aGC	[1]acA>acC,Aca>Gca,ACa>TTa
P49021	tim	Timeless (TIM)	407	0.0011		TRUE	TRUE	407	1	2.289	2.12/1195.53 : 0.38/0.62	11.884	Yes, p = 0.0011	2	[1]acA>acG,aCA>aGC,Aca>Gca,Aca>Tca,aCt>aAt,acT>acA,aCt>aGt,ACT>CAG,A...
P49021	tim	Timeless (TIM)	533	0.0455		TRUE	TRUE	533	1	5.141	0.33/63.67 : 0.81/0.19	4.635	Yes, p = 0.0455	2	[2]CAg>ATg,caG>caA,cAg>cTg	[1]ATg>CAg,CAg>TTg,ctG>ctC,TtG>AtA
P49021	tim	Timeless (TIM)	660	0.0175		TRUE	TRUE	660	1	6.066	0.00/3537.59 : 0.95/0.05	6.496	Yes, p = 0.0175	2	[4]agC>agT	[1]Agc>Tgc,agT>agC,TGC>GCT
P49021	tim	Timeless (TIM)	869	0.0432		TRUE	TRUE	869	1	3.957	0.16/167.54 : 0.91/0.09	4.737	Yes, p = 0.0432	1	[6]gaA>gaG	[1]GAa>ACa,gAa>gTa
P49021	tim	Timeless (TIM)	1042	0.0021		TRUE	TRUE	1042	1	2.674	0.00/847.06 : 0.96/0.04	10.709	Yes, p = 0.0021	1	[2]caG>caA	[1]CAG>ACC
P49021	tim	Timeless (TIM)	1048	0.0014		TRUE	TRUE	1048	1	6.453	0.00/3642.82 : 0.94/0.06	11.468	Yes, p = 0.0014	2	[6]tcC>tcG	[2]tcC>tcT	[1]TCc>AGc,TCC>AGT,tcG>tcA,tcG>tcC
P49021	tim	Timeless (TIM)	1058	0.0073		TRUE	TRUE	1058	1	7.368	0.00/566.88 : 0.96/0.04	8.204	Yes, p = 0.0073	1	[6]Ttg>Ctg	[3]Ctg>Ttg	[2]ctG>ctA,ttG>ttA	[1]ctG>ctC,CTG>GAT
P49021	tim	Timeless (TIM)	1060	0.0237		TRUE	TRUE	1060	1	8.575	0.00/2092.47 : 0.97/0.03	5.905	Yes, p = 0.0237	1	[8]ctC>ctG	[4]ctC>ctT	[2]Ctg>Ttg	[1]CTC>AGT,ctG>ctA
P49021	tim	Timeless (TIM)	1104	0.0285		TRUE	TRUE	1104	1	10.045	0.00/7594.57 : 0.98/0.02	5.542	Yes, p = 0.0285	1	[6]ttC>ttT	[1]TTC>ACG,ttT>ttC
P49021	tim	Timeless (TIM)	1105	0.0111		TRUE	TRUE	1105	1	8.114	0.00/492.87 : 0.98/0.02	7.395	Yes, p = 0.0111	1	[5]gaT>gaC	[3]gaC>gaT	[1]GAC>CCA
P49021	tim	Timeless (TIM)	1106	0.0437		TRUE	TRUE	1106	1	3.678	0.00/24.07 : 0.59/0.41	4.713	Yes, p = 0.0437	9	[3]Gcc>Acc	[2]ccC>ccG	[1]Agc>Tgc,CcA>GcC,ccC>ccT,CCc>GTc,ccG>ccA,ccG...
P49021	tim	Timeless (TIM)	1110	0.0353		TRUE	TRUE	1110	1	11.09	0.00/363.09 : 0.96/0.04	5.129	Yes, p = 0.0353	2	[6]gaG>gaA	[1]gaA>gaG,GaG>AaC,GAG>TGC
P49021	tim	Timeless (TIM)	1214	0.0369		TRUE	TRUE	1214	1	2.657	1.24/38.95 : 0.86/0.14	5.04	Yes, p = 0.0369	1	[4]Aca>Gca	[2]ggA>ggT,gGt>gCt	[1]aCa>aTa,ACa>CTa,AcA>TcC,gcA>gcC,gcT...
P49021	tim	Timeless (TIM)	1220	0.0242		TRUE	TRUE	1220	1	6.043	0.75/47.10 : 0.53/0.47	5.862	Yes, p = 0.0242	2	[4]gtC>gtT	[3]Gtc>Atc	[1]aCc>aTc,atC>atT,atG>atT,ATG>CCT,Atg>Gtg,AtG...
P49021	tim	Timeless (TIM)	1221	0.0199		TRUE	TRUE	1221	1	6.072	0.00/154.36 : 0.86/0.14	6.241	Yes, p = 0.0199	1	[2]aGT>aCA,agT>agC,ggA>ggC,ggA>ggT	[1]ACa>GGa,AGT>TCC,GGc>CCc,tcC>tc...
P49021	tim	Timeless (TIM)	1242	0.0269		TRUE	TRUE	1242	1	2.547	0.00/28.73 : 0.79/0.21	5.657	Yes, p = 0.0269	5	[2]caG>caA	[1]aCc>aAc,ACc>CTc,CAG>ACC,caG>caT,cAg>cTg
P49021	tim	Timeless (TIM)	1245	0.0061		TRUE	TRUE	1245	1	4.231	0.70/64.98 : 0.76/0.24	8.577	Yes, p = 0.0061	2	[2]caG>caA	[1]aGc>aAc,Agc>Cgc,caA>caT,CAG>AGC,caG>caT,cAg>cCg,CAG>GC...
P49021	tim	Timeless (TIM)	1265	0.0401		TRUE	TRUE	1265	1	0	0.00/15.40 : 0.92/0.08	4.879	Yes, p = 0.0401	1	[1]AaC>CaA
P49021	tim	Timeless (TIM)	1305	0.0179		TRUE	TRUE	1305	1	5.157	0.00/150.08 : 0.74/0.26	6.449	Yes, p = 0.0179	1	[2]Tcc>Acc,tcC>tcG	[1]aCc>aTc,ggA>ggT,TCC>GGA,TCc>GTc
Q9VGZ5	cwo	Clockwork orange (CWO)	3	0		TRUE	TRUE	3	1	0	0.00/156.95 : 0.83/0.17	21.696	Yes, p = 0.0000	2	[2]TCC>GGA
Q9VGZ5	cwo	Clockwork orange (CWO)	7	0.036		TRUE	TRUE	7	1	6.529	0.00/253.93 : 0.91/0.09	5.091	Yes, p = 0.0360	3	[4]gaT>gaC	[2]GAC>CCT,gaC>gaT	[1]Cct>Gct
Q9VGZ5	cwo	Clockwork orange (CWO)	10	0.0377		TRUE	TRUE	10	1	4.605	0.00/36.87 : 0.90/0.10	5.001	Yes, p = 0.0377	2	[5]cgC>cgT	[2]CGc>GCc	[1]cgC>cgG
Q9VGZ5	cwo	Clockwork orange (CWO)	11	0.0278		TRUE	TRUE	11	1	2.325	0.00/181.22 : 0.80/0.20	5.589	Yes, p = 0.0278	3	[1]cTC>cCA,ctC>ctA,ctC>ctG,ctC>ctT,CTC>GCA,Gca>Cca
Q9VGZ5	cwo	Clockwork orange (CWO)	16	0.0182		TRUE	TRUE	16	1	4.513	0.00/135.18 : 0.92/0.08	6.419	Yes, p = 0.0182	2	[3]taC>taT	[2]TAC>GGG	[1]taT>taC
Q9VGZ5	cwo	Clockwork orange (CWO)	60	0.0008		TRUE	TRUE	60	1	0.15	0.00/117.29 : 0.93/0.07	12.476	Yes, p = 0.0008	2	[2]AAG>CCT
Q9VGZ5	cwo	Clockwork orange (CWO)	73	0.0091		TRUE	TRUE	73	1	1.663	0.00/50.37 : 0.84/0.16	7.771	Yes, p = 0.0091	4	[2]GAC>CGA,gaC>gaA	[1]gaA>gaG
Q9VGZ5	cwo	Clockwork orange (CWO)	75	0.0038		TRUE	TRUE	75	1	1.663	0.00/209.29 : 0.93/0.07	9.507	Yes, p = 0.0038	2	[2]TGC>CCG	[1]tgC>tgT
Q9VGZ5	cwo	Clockwork orange (CWO)	86	0.0173		TRUE	TRUE	86	1	4.271	0.00/160.27 : 0.94/0.06	6.514	Yes, p = 0.0173	2	[2]atC>atT,ATC>CGA	[1]atC>atA
Q9VGZ5	cwo	Clockwork orange (CWO)	197	0.0004		TRUE	TRUE	197	1	4.314	0.00/257.08 : 0.68/0.32	13.759	Yes, p = 0.0004	5	[4]aaT>aaC	[3]AAT>GTG	[1]aAc>aGc,AAT>GCG,AAT>GGC,AAt>GGt,AAT>TTG,GtG...
Q9VGZ5	cwo	Clockwork orange (CWO)	207	0.0468		TRUE	TRUE	207	1	10.06	0.00/33.86 : 0.52/0.48	4.582	Yes, p = 0.0468	8	[5]gcA>gcG	[3]GCt>AAt,gcT>gcC	[2]gcA>gcC,gcA>gcT	[1]aAt>aCt,GCA>ATG,...
Q9VGZ5	cwo	Clockwork orange (CWO)	227	0.0082		TRUE	TRUE	227	1	13.243	0.00/329.66 : 0.89/0.11	7.991	Yes, p = 0.0082	2	[2]ggA>ggC,ggT>ggC	[1]aaC>aaT,GGA>AAC,ggA>ggG,ggA>ggT,gGc>gCc,ggT>gg...
Q9VGZ5	cwo	Clockwork orange (CWO)	233	0.0475		TRUE	TRUE	233	1	7.445	0.00/917.98 : 0.88/0.12	4.553	Yes, p = 0.0475	1	[3]ggC>ggT	[1]GGc>ACc,gGc>gCc,ggC>ggA,ggC>ggG
Q9VGZ5	cwo	Clockwork orange (CWO)	237	0.0359		TRUE	TRUE	237	1	5.033	0.00/66.83 : 0.94/0.06	5.097	Yes, p = 0.0359	2	[2]agC>agT	[1]AGC>GCG,Agc>Ggc,agT>agC
Q9VGZ5	cwo	Clockwork orange (CWO)	255	0.0013		TRUE	TRUE	255	1	6.3	0.00/232.50 : 0.74/0.26	11.58	Yes, p = 0.0013	3	[3]ggA>ggT	[2]GGC>AAG	[1]AaG>CaA,ggA>ggC,GGA>TCC,GGc>AAc
Q9VGZ5	cwo	Clockwork orange (CWO)	352	0.0252		TRUE	TRUE	352	1	4.478	0.00/80415.70 : 0.92/0.08	5.783	Yes, p = 0.0252	2	[3]atT>atC	[2]gtG>gtA	[1]atC>atT,GtG>AtC,GtG>AtT
Q9VGZ5	cwo	Clockwork orange (CWO)	439	0.0474		TRUE	TRUE	439	1	5.751	0.00/586.11 : 0.93/0.07	4.555	Yes, p = 0.0474	2	[3]caC>caT	[1]caC>caA,CAT>GTG
Q9VGZ5	cwo	Clockwork orange (CWO)	446	0.0136		TRUE	TRUE	446	1	1.258	1.02/98.01 : 0.89/0.11	6.991	Yes, p = 0.0136	1	[2]aaT>aaC,aAt>aCt	[1]aAt>aGt,aAT>aTA,aAt>aTt,AAt>GCt,AGt>GCt,AgT>Gg...
Q9VGZ5	cwo	Clockwork orange (CWO)	506	0.0209		TRUE	TRUE	506	1	7.904	0.00/47330.42 : 0.98/0.02	6.15	Yes, p = 0.0209	1	[4]agC>agT	[1]AGC>GCT
Q9VGZ5	cwo	Clockwork orange (CWO)	507	0.0267		TRUE	TRUE	507	1	8.171	0.00/13675.65 : 0.98/0.02	5.669	Yes, p = 0.0267	1	[4]agC>agT	[1]AGC>GAG
Q9VGZ5	cwo	Clockwork orange (CWO)	508	0.027		TRUE	TRUE	508	1	12.525	0.00/10264.26 : 0.97/0.03	5.646	Yes, p = 0.0270	1	[5]acC>acA,acC>acT	[1]acA>acT,acC>acG,acT>acC,ACT>TGC
Q9VGZ5	cwo	Clockwork orange (CWO)	509	0.0188		TRUE	TRUE	509	1	11.587	0.00/1733.99 : 0.97/0.03	6.353	Yes, p = 0.0188	1	[4]acG>acA	[3]acC>acT	[2]acC>acA,acC>acG,acG>acC	[1]acA>acC,ACA>CGG
Q9VGZ5	cwo	Clockwork orange (CWO)	515	0.0092		TRUE	TRUE	515	1	9.489	0.00/1426.88 : 0.97/0.03	7.764	Yes, p = 0.0092	1	[3]Agg>Cgg,cgG>cgA,cgT>cgC	[2]cgT>cgG	[1]cgA>cgG,cgC>cgA,CGC>GAG,Cgg...
Q9VGZ5	cwo	Clockwork orange (CWO)	530	0.0139		TRUE	TRUE	530	1	5.41	0.00/21048.86 : 0.97/0.03	6.94	Yes, p = 0.0139	1	[2]aaC>aaT	[1]AAC>GCT,aaT>aaC
Q9VGZ5	cwo	Clockwork orange (CWO)	555	0.0106		TRUE	TRUE	555	1	10.854	0.00/496.67 : 0.98/0.02	7.473	Yes, p = 0.0106	1	[5]agC>agT	[1]AGt>TCt
Q9VGZ5	cwo	Clockwork orange (CWO)	572	0.0486		TRUE	TRUE	572	1	0	0.00/6.24 : 0.93/0.07	4.508	Yes, p = 0.0486	1	[1]ATg>GCg
Q9VGZ5	cwo	Clockwork orange (CWO)	573	0.0069		TRUE	TRUE	573	1	0	0.00/103.19 : 0.91/0.09	8.315	Yes, p = 0.0069	4	[2]Ccc>Gcc	[1]CcC>GcA,GCC>AAT
Q9VGZ5	cwo	Clockwork orange (CWO)	605	0.0007		TRUE	TRUE	605	1	4.256	0.00/204.92 : 0.58/0.42	12.707	Yes, p = 0.0007	2	[3]ggA>ggG	[2]ggA>ggT	[1]acA>acG,AcG>GcC,Acg>Gcg,acT>acC,GGa>ACa,GGA...
Q9VGZ5	cwo	Clockwork orange (CWO)	621	0.0118		TRUE	TRUE	621	1	12.227	0.00/1215.35 : 0.93/0.07	7.264	Yes, p = 0.0118	2	[7]gcT>gcA	[2]ctA>ctG,gcT>gcC	[1]ctA>ctT,gcA>gcC,gcA>gcG,gcG>gcC,GCT...
Q9VMS4	vri	Vrille (VRI)	18	0.0127		TRUE	TRUE	18	1	0	0.00/115.79 : 0.93/0.07	7.119	Yes, p = 0.0127	1	[1]AcC>GcG,Tcc>Acc,TCc>AGc
Q9VMS4	vri	Vrille (VRI)	22	0.001		TRUE	TRUE	22	1	0	0.00/22.40 : 0.89/0.11	12.168	Yes, p = 0.0010	3	[1]TCc>AAc,TCc>AGc,Tcc>Gcc
Q9VMS4	vri	Vrille (VRI)	83	0.0145		TRUE	TRUE	83	1	9.683	0.84/5376.72 : 0.88/0.12	6.868	Yes, p = 0.0145	2	[4]ggG>ggT	[3]ggA>ggC	[2]ggG>ggC,ggT>ggC	[1]gaC>gaT,gcG>gcA,gCg>gGg,...
Q9VMS4	vri	Vrille (VRI)	87	0.0121		TRUE	TRUE	87	1	0	0.00/18.54 : 0.94/0.06	7.214	Yes, p = 0.0121	1	[1]aTG>aAT
Q9VMS4	vri	Vrille (VRI)	97	0.0465		TRUE	TRUE	97	1	2.412	0.00/44.11 : 0.64/0.36	4.593	Yes, p = 0.0465	5	[2]ggA>ggT	[1]Atg>Gtg,GGA>ATG,gGA>gCC,gGA>gCT,ggC>ggA,ggC>ggG,GGT>AA...
Q9VMS4	vri	Vrille (VRI)	99	0.0078		TRUE	TRUE	99	1	2.955	0.00/40.97 : 0.77/0.23	8.069	Yes, p = 0.0078	3	[3]ggA>ggG	[2]ggA>ggT,tcA>tcG	[1]AAc>TCc,ggA>ggC,GGa>TCa,GGc>AAc,gGT...
Q9VMS4	vri	Vrille (VRI)	219	0.0025		TRUE	TRUE	219	1	12.569	0.00/100000.00 : 0.95/0.05	10.307	Yes, p = 0.0025	2	[4]tcG>tcC	[3]tcC>tcA	[2]tcC>tcT,TCG>GGC	[1]TCC>CAG,tcC>tcG,tcG>tcT
Q9VMS4	vri	Vrille (VRI)	220	0.0297		TRUE	TRUE	220	1	10.508	0.00/78.17 : 0.90/0.10	5.464	Yes, p = 0.0297	4	[3]caG>caA,tcG>tcA,tcG>tcT	[1]agC>agT,Agc>Ggc,TCc>GGc,TCG>AGC,TCg>CA...
Q9VMS4	vri	Vrille (VRI)	230	0.0018		TRUE	TRUE	230	1	6.644	0.00/1397.03 : 0.88/0.12	10.971	Yes, p = 0.0018	1	[1]ggC>ggT,ggT>ggA,ggT>ggC,ggT>ggG,TCG>GGC,TCG>GGT,tcG>tcT
Q9VMS4	vri	Vrille (VRI)	237	0.0337		TRUE	TRUE	237	1	2.67	0.00/12.96 : 0.68/0.32	5.219	Yes, p = 0.0337	3	[3]gGa>gCa	[2]ggA>ggC,GGc>AAc	[1]Gcg>Tcg,GGA>AAT,gGA>gCG,ggC>ggA,ggC...
Q9VMS4	vri	Vrille (VRI)	246	0.0301		TRUE	TRUE	246	1	8.376	0.00/460.52 : 0.84/0.16	5.44	Yes, p = 0.0301	6	[2]caG>caA,gtG>gtT	[1]aaT>aaC,AAT>TCC,ggT>ggC,GTG>AAT,GTg>CAg,gTG>gG...
Q9VMS4	vri	Vrille (VRI)	257	0.034		TRUE	TRUE	257	1	0.65	0.00/31.51 : 0.80/0.20	5.199	Yes, p = 0.0340	1	[1]CCc>AGc,ccC>ccG
Q9VMS4	vri	Vrille (VRI)	264	0.0105		TRUE	TRUE	264	1	6.825	1.19/416.87 : 0.73/0.27	7.486	Yes, p = 0.0105	2	[2]TCT>GGC	[1]aGT>aAC,aGt>aAt,agT>agC,Agt>Ggt,gaG>gaA,Ggc>Agc,TCt>AG...
Q9VMS4	vri	Vrille (VRI)	265	0.0369		TRUE	TRUE	265	1	3.574	1.43/475.01 : 0.81/0.19	5.044	Yes, p = 0.0369	0	[2]TCA>GAG	[1]gaT>gaG,TCA>GAT,tCa>tTa,TCg>CAg,Tcg>Gcg,tcG>tcA,tcG>tc...
Q9VMS4	vri	Vrille (VRI)	291	0.0414		TRUE	TRUE	291	1	8.05	0.00/132.68 : 0.65/0.35	4.818	Yes, p = 0.0414	2	[2]CAA>GCC,caG>caA	[1]ACC>CAG,acG>acC,ACg>CAg,caA>caC,CAA>TCG,CAA>TC...
Q9VMS4	vri	Vrille (VRI)	300	0.0002		TRUE	TRUE	300	1	0	0.00/53.99 : 0.90/0.10	14.974	Yes, p = 0.0002	2	[1]caG>caT,CAT>GCA,CAT>GTA
Q9VMS4	vri	Vrille (VRI)	329	0.0321		TRUE	TRUE	329	1	8.728	0.79/472.83 : 0.90/0.10	5.31	Yes, p = 0.0321	2	[3]caG>caA	[2]caA>caG,gcA>gcG	[1]cAA>cCC,CAa>GCa,CAA>GTG,caG>caC,cAG...
Q9VMS4	vri	Vrille (VRI)	338	0.0255		TRUE	TRUE	338	1	1.937	1.94/211.66 : 0.85/0.15	5.759	Yes, p = 0.0255	2	[1]aCc>aGc,Acc>Ccc,Acc>Tcc,ACc>TGc,Ccc>Gcc,gCc>gGc,TCC>AGT,Tcc>Ccc,T...
Q9VMS4	vri	Vrille (VRI)	345	0.0002		TRUE	TRUE	345	1	1.657	0.00/1014.58 : 0.77/0.23	15.179	Yes, p = 0.0002	3	[2]GAT>AGC,gaT>gaC,GAt>TCt	[1]AGc>TCc,GAT>CCG
Q9VMS4	vri	Vrille (VRI)	349	0.0164		TRUE	TRUE	349	1	4.469	0.60/353.09 : 0.83/0.17	6.626	Yes, p = 0.0164	2	[4]cgC>cgT	[1]acT>acC,Act>Tct,CGC>ACT,cGc>cAc,cgC>cgG,CGC>GCA,gcA>gc...
Q9VMS4	vri	Vrille (VRI)	435	0.0049		TRUE	TRUE	435	1	2.323	0.00/303.39 : 0.74/0.26	8.999	Yes, p = 0.0049	1	[1]Ctg>Atg,ctG>ctC,CTG>GGA,Ctg>Ttg,ggA>ggC,ggA>ggG,GGA>TCC
Q9VMS4	vri	Vrille (VRI)	454	0.0177		TRUE	TRUE	454	1	2.837	0.00/303.62 : 0.97/0.03	6.473	Yes, p = 0.0177	1	[2]agC>agT	[1]AGC>TCG
Q9VMS4	vri	Vrille (VRI)	484	0.0135		TRUE	TRUE	484	1	2.275	0.00/159.23 : 0.88/0.12	7.007	Yes, p = 0.0135	2	[2]tcC>tcG,tcC>tcT	[1]Tcc>Gcc,TCG>CTC
Q9VMS4	vri	Vrille (VRI)	485	0.0024		TRUE	TRUE	485	1	4.574	0.00/66.55 : 0.87/0.13	10.363	Yes, p = 0.0024	2	[3]tcC>tcT	[2]tcC>tcG	[1]AGC>TCG,TCc>GAc,TCG>AGC,TCg>GAg,tcG>tcA,tcG...
Q9VMS4	vri	Vrille (VRI)	498	0.0077		TRUE	TRUE	498	1	2.515	0.00/2392.03 : 0.83/0.17	8.116	Yes, p = 0.0077	2	[3]tcA>tcC	[1]TCA>CAG,tcA>tcG,tcA>tcT,TcC>AcA
Q9VMS4	vri	Vrille (VRI)	507	0.0248		TRUE	TRUE	507	1	6.386	0.00/100000.00 : 0.96/0.04	5.813	Yes, p = 0.0248	0	[9]tcC>tcT	[1]TCC>CAG,tcC>tcG
Q9VMS4	vri	Vrille (VRI)	508	0.0452		TRUE	TRUE	508	1	7.53	0.00/4257.01 : 0.96/0.04	4.648	Yes, p = 0.0452	0	[5]ggT>ggC	[2]ggA>ggC,ggA>ggG,ggC>ggT	[1]ggG>ggA,GGT>CAG,ggT>ggA
Q9VMS4	vri	Vrille (VRI)	510	0.0443		TRUE	TRUE	510	1	2.819	0.00/2531.82 : 0.94/0.06	4.689	Yes, p = 0.0443	0	[4]gaT>gaC	[1]GaT>CaG
Q9VMS4	vri	Vrille (VRI)	533	0.0003		TRUE	TRUE	533	1	2.335	0.74/72.33 : 0.87/0.13	14.374	Yes, p = 0.0003	3	[3]gGc>gCc	[2]Ggc>Agc,ggC>ggT	[1]aaC>aaT,gcC>gcG,gCc>gGc,GCg>CAg,GGc...
Q9VMS4	vri	Vrille (VRI)	534	0.0001		TRUE	TRUE	534	1	5.568	1.41/10524.38 : 0.74/0.26	17.276	Yes, p = 0.0001	1	[3]Ggc>Agc,ggC>ggT	[1]AGC>TCG,gcC>gcT,GGC>ACA,gGc>gCc,gGt>gTt
